# Supplementary material for: Antibiotic-Resistant Escherichia coli Strains Isolated from Captive Giant Pandas: A Reservoir of Antibiotic Resistance Genes and Virulence-Associated Genes
Source: Vet Sci. 2022 Dec 18;9(12):705. doi: 10.3390/vetsci9120705 (PMC9786197; doi:10.3390/vetsci9120705)
Supplement: Supplementary file 1 [file vetsci-09-00705-s001.zip › Table S1.xlsx]

## Sheet: Table S1
Table S1 PCR primer and conditions for the antibiotic resistance genes used in this study.
Antimicrobial Category	Genes	Primers Sequence (5′→3′)	Fragment Length (bp)	Initial denaturation	Denaturation	Annealing	Extension	Final elongation
β-lactams	blaCTX-M	P1:ATGTGCAGYACCAGTAARGT	627	94 °C for 5 min	94 °C for 50 s, 35cycles	53 °C for 30 s	72 °C for 1 min	72 °C for 5 min
		P2:TGGGTRAARTARGTSACCAGA
	blaTEM	P1:GGGGATGAGTATTCAACATTTCC	861	94 °C for 5 min	94 °C for 50 s, 35cycles	53 °C for 30 s	72 °C for 1 min	72 °C for 5 min
		P2:GGGCAGTTACCAATGCTTAATCA
	blaSHV	P1:AGCCGCTTGAGCAAATTAAAC	635	94 °C for 5 min	94 °C for 50 s, 35cycles	53 °C for 30 s	72 °C for 1 min	72 °C for 5 min
		P2:ATCCCGCAGATAAATCACCAC
Tetracyclines	tetA	P1:GCTACATCCTGCTTGCCTTC	210	95.5 °C for 5 min	95 °C for 50 s, 35cycles	61 °C for 1 min	72 °C for 1 min	72 °C for 5 min
		P2:CATAGATCGCCGTGAAGAGG
	tetB	P1:TTGGTTAGGGGCAAGTTTTG	695	95.5 °C for 5 min	95 °C for 50 s, 35cycles	61 °C for 1 min	72 °C for 1 min	72 °C for 5 min
		P2:GTAATGGGCCAATAACACCG
	tetC	P1:CTTGAGAGCCTTCAACCCAG	418	95.5 °C for 5 min	95 °C for 50 s, 35cycles	61 °C for 1 min	72 °C for 1 min	72 °C for 5 min
		P2:ATGGTCGTCATCTACCTGAG
	tetD	P1:AAACCATTACGGCATTCTGC	210	95.5 °C for 5 min	95 °C for 50 s, 35cycles	61 °C for 1 min	72 °C for 1 min	72 °C for 5 min
		P2:GACCGGATACACCATCCATC
	tetE	P1:AAACCACATCCTCCATACGC	278	95.5 °C for 5 min	95 °C for 50 s, 35cycles	61 °C for 1 min	72 °C for 1 min	72 °C for 5 min
		P2:AAATAGGCCACAACCGTCAG
	tetG	P1:CAGCTTTCGGATTCTTACGG	844	95.5 °C for 5 min	95 °C for 50 s, 35cycles	61 °C for 1 min	72 °C for 1 min	72 °C for 5 min
		P2:GATTGGTGAGGCTCGTTAGC
Sulfonamide	sul1	P1:GTGACGGTGTTCCGCA TTCT	779	94 °C for 5 min	94 °C for 50 s, 35cycles	50 °C for 50 s	72 °C for 1 min	72 °C for 5 min
		P2:GGTAACATTTTCGGTTCCTG
	sul2	P1:CATCATTTTCGGCATCGTC	793	94 °C for 5 min	94 °C for 50 s, 35cycles	50 °C for 50 s	72 °C for 1 min	72 °C for 5 min
		P2:TCTTGCGGTTTCTTTCAGC
	sul3	P1:CATTCTAGAAAACAGTCGTAGTTCG	990	94 °C for 5 min	94 °C for 50 s, 35cycles	50 °C for 50 s	72 °C for 1 min	72 °C for 5 min
		P2:CATCTGCAGCTAACCTAGGGCTTTGGA
Quinolones	qnrS	P1:GCAAGTTCATTGAACAGGGT	428	94 °C for 5 min	94 °C for 50 s, 35cycles	63 °C for 50 s	72 °C for 1 min	72 °C for 5 min
		P2:TCTAAACCGTCGAGTTCGGCG
	qnrA	P1:CCAGGATTTGAGTGACAGC	592	94 °C for 5 min	94 °C for 50 s, 35cycles	63 °C for 50 s	72 °C for 1 min	72 °C for 5 min
		P2:TCCCAAGGGTTCCAGCA
	oqxAB	P1:GGCTTTCGTCATTGCGTCTC	650	94 °C for 5 min	94 °C for 50 s, 35cycles	63 °C for 50 s	72 °C for 1 min	72 °C for 5 min
		P2:ATCGGTAGGATGAAGGTGAGGA
Amide alcohols	flor	P1:AGGGGGCACAACTGATTCTCG	608	93 °C for 5 min	93 °C for 30 s, 30 cycles	55 °C for 30 s	72 °C for 1 min	72 °C for 5 min
		P2:TACCGGGCCGTTTTCTGTGC
	cat1	P1:AACCAGACCGTTCAGCTGGAT	550	93 °C for 5 min	93 °C for 30 s, 30 cycles	55 °C for 30 s	72 °C for 1 min	72 °C for 5 min
		P2:CCTGCCACTCATCGCAGTAC
	cmlA	P1:TGCCAGCAGTGCCGTTTAT	900	93 °C for 5 min	93 °C for 30 s, 30 cycles	55 °C for 30 s	72 °C for 1 min	72 °C for 5 min
		P2:CACCGCCCAAGCAGAAGTA
Aminoglycosides	aacC2	P1:GCAAGTTCATTGAACAGGGT	428	94 °C for 5min	94 °C for 50 s, 34cycles	56 °C for 55 s	72 °C for 1 min	72 °C for 5 min
		P2:CCAAGCATCGGCATCTCATA
	aacC4	P1:ATGACCTTGCGATGCTCTATGA	592	94 °C for 5min	94 °C for 50 s, 34cycles	56 °C for 55 s	72 °C for 1 min	72 °C for 5 min
		P2:CGAATGCCTGGCGTGTTT
	aadA1	P1:CTAGCGTCCATCCTTTCCTC	635	94 °C for 5min	94 °C for 50 s, 34cycles	56 °C for 55 s	72 °C for 1 min	72 °C for 5 min
		P2:GATCTGCGCGCGAGGCCA
	aphA3	P1:GCCGATGTGGATTGCGAAAA	631	94 °C for 5min	94 °C for 50 s, 34cycles	56 °C for 55 s	72 °C for 1 min	72 °C for 5 min
		P2:GCTTGATCCCCAGTAAGTCA
