# Supplementary material for: Antibiotic-Resistant Escherichia coli Strains Isolated from Captive Giant Pandas: A Reservoir of Antibiotic Resistance Genes and Virulence-Associated Genes
Source: Vet Sci. 2022 Dec 18;9(12):705. doi: 10.3390/vetsci9120705 (PMC9786197; doi:10.3390/vetsci9120705)
Supplement: Supplementary file 1 [file vetsci-09-00705-s001.zip › Table S2.xlsx]

## Sheet: Table S2
Table S2 PCR primer and conditions for the virulence-associated genes used in this study.
Virulence Category	Genes	Primers Sequence (5′→3′)	Fragment Length (bp)	Initial denaturation	Denaturation	Annealing	Extension	Final elongation
Adhesion related genes	tsh	P1: GGGAAATGACCTGAATGCTGG	420	95 °C for 5 min	94 °C for 40 s, 35cycles	60 °C for 50 s	72 °C for 1 min	72 °C for 10 min
		P2: CCGCTCATCAGTCAGTACCAC
	eaeA	P1: GGAACGGCAGAGGTTAATCTGCAG	346	94 °C for 5 min	94 °C for 30 s, 35cycles	58 °C for 50 s	72 °C for 90 s	72 °C for 10 min
		P2: GGCGCTCATCATAGTCTTTC
	papA	P1: GGAACGAACGCAGAAACG	297	94 °C for 5 min	94 °C for 1 min, 35cycles	55 °C for 45 s	72 °C for 1 min	72 °C for 10 min
		P2: CGCAATGGGCGAATACTT
	fimC	P1: GGAAATAACATTCTGCTTGC	288	94 °C for 5 min	94 °C for 30 s, 35cycles	55 °C for 30 s	72 °C for 1 min	72 °C for 10 min
		P2: TTTGTTGCATCAAGAATACG
Hemolysin related genes	hlyA	P1: CACACGGAGCTTATAATATTCTGTCA	321	95 °C for 5 min	94 °C for 30 s, 35cycles	58 °C for 50 s	72 °C for 1 min	72 °C for 10 min
		P2: AATGTTATCCCATTGACATCATTTGACT
	hlyF	P1: GGCGATTTAGGCATTCCGATACTC	599	95 °C for 5 min	94 °C for 30 s, 35cycles	60 °C for 40 s	72 °C for 1 min	72 °C for 10 min
		P2: ACGGGGTCGCTAGTTAAGGAG
Invasion and toxin related genes	elt	P1: GGCGTTACTATCCTCTCTAT	272	95 °C for 15 min	95 °C for 1 min, 30cycles	55 °C for 1 min	72 °C for 2 min	72 °C for 10 min
		P2: TGGTCTCGGTCAGATATGT
	estA	P1: CAACTGAATCACTTGACTCTT	158	94 °C for 5 min	94 °C for 30 s, 35cycles	58 °C for 50 s	72 °C for 30 s	72 °C for 10 min
		P2: TTAATAACATCCAGCACAGG
	estB	P1: TGCCTATGCATCTACACAAT	113	94 °C for 5 min	94 °C for 30 s, 35cycles	58 °C for 50 s	72 °C for 30 s	72 °C for 10 min
		P2: CTCCAGCAGTACCATCTCTA
	astA	P1: TGCCATCAACACAGTATATCCG	102	95 °C for 5 min	95 °C for 1 min, 30cycles	57 °C for 30 s	72 °C for 30 s	72 °C for 10 min
		P2: ACGGCTTGTAGTCCTTCCAT
Iron transport related genes	fyuA	P1: GCTTTATCCTCTGGCCTT	947	94 °C for 5 min	94 °C for 1 min, 35cycles	55 °C for 45 s	72 °C for 1 min	72 °C for 10 min
		P2: GGCATATTGACGATTAAC
	iroN	P1: AAGTCAAAGCAGGGGTTGCCCG	667	94 °C for 5 min	94 °C for 40 s, 35cycles	63 °C for 45 s	72 °C for 1 min	72 °C for 10 min
		P2: GACGCCGACATTAAGACGCAG
	irp2	P1: AAGGATTCGCTGTTACCGGAC	267	94 °C for 5 min	94 °C for 40 s, 35cycles	54 °C for 40 s	72 °C for 1 min	72 °C for 10 min
		P2: TCGTCGGGCAGCGTTTCTTCT
	sitA	P1: AGGGGGCACAACTGATTCTCG	608	95 °C for 5 min	94 °C for 30 s, 30cycles	62 °C for 50 s	72 °C for 1 min	72 °C for 10 min
		P2: TACCGGGCCGTTTTCTGTGC
Antiserum survival factor	cvaC	P1: TCCAAGCGGACCCCTTATAG	598	95 °C for 5 min	94 °C for 1 min, 35cycles	55 °C for 1 min	72 °C for 1 min	72 °C for 10 min
		P2: CGCAGCATAGTTCCATGCT
	ompT	P1: ATCTAGCCGAAGAAGGAGGC	559	95 °C for 5 min	94 °C for 30 s, 35cycles	60 °C for 40 s	72 °C for 1 min	72 °C for 10 min
		P2: CCCGGGTCATAGTGTTCATC
	iss	P1: CAGCAACCCGAACCACTTGATG	323	94 °C for 5 min	94 °C for 40 s, 35cycles	63 °C for 40 s	72 °C for 1 min	72 °C for 10 min
		P2: AGCATTGCCAGAGCGGCAGAA
Phylogenetic grouping genes	chuA	P1: GACGAACCAACGGTCAGGAT	279	94 °C for 5 min	94 °C for 45 s, 35cycles	55 °C for 45 s	72 °C for 45 s	72 °C for 5 min
		P2: TGCCGCCAGTACCAAAGACA
	yjaA	P1: TGAAGTGTCAGGAGACGCTG	211	95 °C for 5 min	95 °C for 30 s, 30cycles	55 °C for 30 s	72 °C for 1 min	72 °C for 5 min
		P2: ATGGAGAATGCGTTCCTCAAC
	TspE4.C2	P1: GAGTAATGTCGGGGCATTCA	152	95 °C for 5 min	95 °C for 30 s, 30cycles	55 °C for 30 s	72 °C for 1 min	72 °C for 5 min
		P2: CGCGCCAACAAAGTATTACG
