# Supplementary material for: Antibiotic-Resistant Escherichia coli Strains Isolated from Captive Giant Pandas: A Reservoir of Antibiotic Resistance Genes and Virulence-Associated Genes
Source: Vet Sci. 2022 Dec 18;9(12):705. doi: 10.3390/vetsci9120705 (PMC9786197; doi:10.3390/vetsci9120705)
Supplement: Supplementary file 1 [file vetsci-09-00705-s001.zip › Table S3.xlsx]

## Sheet: Table S3
Table S3 Antibiotic resistance genes and virulence-associated genes pattern for Escherichia coli isolates from captive giant pandas.
Strains ID	Gender of giant panda	Age of giant panda	Phenotypic Resistance profiles	Antibiotic resistance genes patterns	Virulence-associated genes patterns	Phylogroup
CD1	Female	12	DOX/AMP/TET	blaCTX-M/blaTEM/tetA/sul1/sul3/flor/cmlA	fimC/fyuA/irp2/iroN/ompT	B2
CD2	Female	10	AMP/AMC	blaCTX-M/blaTEM/tetA/tetC/sul1	fimC	B2
CD3	Female	11	NEO/AMP/TET/AMC	blaTEM/tetA/sul3/flor/cmlA	fimC/fyuA/irp2/iroN/sitA/ompT	B2
CD4	Female	10	AML/DOX/AMP/CTX/CRO/TET/SXT/OFX/AMC	blaTEM/tetA/sul3/flor/cmlA	fimC/fyuA/iroN/sitA/ompT	B2
CD5	Female	14	AML/NA/DOX/CIP/NOR/AMP/CRO/CEZ/CTX/TET/SXT/OFX/AMC	blaCTX-M/blaTEM/tetA/sul3/sul1/qnrS/flor/cmlA	fimC/papA/fyuA/irp2/iroN/sitA/ompT	B2
CD6	Female	11	AML/GM/NEO/KAN//NA/DOX/CHL/CIP/NOR/STR/AMP/AZM/TET/SXT/OFX/AMC	blaTEM	fimC	B2
CD7	Female	8	AML/NA/DOX/CHL/CIP/NOR/AMP/CEZ/AZM/TET/SXT/AMC	blaCTX-M/blaTEM/tetA/tetC/sul3/sul1/qnrS/flor/cmlA	fimC/fyuA/irp2/iroN/sitA/ompT	B2
CD8	Female	11	AML/AMK/AMP/AMC	blaTEM/tetC/tetG/sul3/sul1/flor	fimC/ompT	B1
CD9	Female	19	AML/DOX/FFC/AMP/TET/SXT/AMC	blaTEM/tetA/tetC/sul3/qnrS/flor/cmlA	fimC/ompT	B1
CD10	Female	8	DOX/CHL/FFC/AMP/AMC	blaCTX-M/blaTEM/tetA/sul3/sul1/flor	fimC/fyuA/irp2/iroN/sitA/ompT/cvaC	B2
CD11	Female	26	DOX/STR/AMC	blaTEM/tetA/sul3/flor	fimC/fyuA/irp2/iroN/sitA/ompT	B2
CD 12	Female	22	AMP/AMC	blaCTX-M/blaTEM/tetA/sul3/sul1/flor/cmlA	fimC/fyuA/irp2/iroN/sitA/ompT	B2
CD 13	Female	9	AML/DOX/AMP/TET/AMC	blaCTX-M/blaTEM/tetA/sul3/cmlA	fimC/iroN/sitA/ompT	B2
CD 14	Female	13	AML/NA/DOX/AMC	blaCTX-M/blaTEM/tetA/sul3	fimC/sitA/ompT	B2
CD 15	Female	9	GM/CHL/NOR/AMP/AMC	blaTEM/tetA/sul3	fimC/ompT	B2
CD 16	Male	15	DOX/AMC	blaTEM/tetA/sul3	fimC/eaeA/ompT	B2
CD 17	Female	17	AML/KAN/NA/DOX/AMC	blaCTX-M/blaTEM/tetA/sul1	fimC/eaeA/sitA/ompT	B2
CD 18	Male	18	AML/DOX/AMC	blaCTX-M/blaTEM/tetA/sul1	fimC/eaeA/sitA/ompT	B2
CD 19	Male	21	DOX/FFC/STR/AMP/TET/SXT/SAM/AMC	blaTEM/tetA/sul3/qnrS/flor/cmlA	fimC/sitA/ompT	D
CD 20	Female	4.5	DOX/AMP/AMC	blaCTX-M/blaTEM/tetA/sul3/sul1/flor/oqxAB/cmlA	fimC/eaeA/sitA/ompT	B2
CD 21	Female	11	AML/NA/DOX/AMP/CRO/CEZ/CTX/AZM/AMC	blaTEM/tetA/sul3/sul1/qnrS/cmlA	fimC/iroN/ompT	B2
CD 22	Female	18	AML/AMK/DOX/CHL/CIP/NOR/FFC/STR/AMP/SXT/AMC	blaTEM/tetA/tetC/sul1/qnrS/flor/cmlA	fimC/eaeA/iroN/sitA/ompT	B2
CD 23	Female	5.5	DOX/AMP/AMC	blaCTX-M/blaTEM/tetA/tetC/tetG/sul3/sul1	fimC	B2
CD 24	Female	5.5	KAN/NA/DOX/FFC/AMP/AMC	blaTEM/tetA/sul3/flor/cmlA	-	B2
CD 25	Male	17	GM/NEO/KAN/NA/DOX/CHL/CIP/NOR/FFC/STR/AMP/AMC	blaCTX-M/blaTEM/tetA/sul3/qnrS/flor/cmlA	ompT	D
CD 26	Female	5	STR/AMP/CEZ/AZM/TET/SXT/OFX/AMC	blaTEM/tetA/sul3/qnrS/flor/cmlA	fimC/eaeA/sitA/ompT	B1
CD 27	Female	9	AML/GM/DOX/AMP/AMC	blaTEM/tetA/sul3/flor/cmlA	fimC/ompT	B2
CD 28	Male	10	STR/AMP/CTX/AMC	blaTEM/tetA/sul3/qnrS/flor/cmlA	fimC/sitA/ompT	B2
CD 29	Male	3.5	DOX/AMP/AMC	blaTEM/tetA/sul3/qnrS/flor/cmlA	fimC/ompT	D
CD 30	Female	15	AMP/SXT/AMC	blaTEM/tetA/sul3/qnrS/flor/cmlA	fimC/sitA	D
CD 31	Female	19	AMP/AMC	blaCTX-M/blaTEM/tetA/sul3/qnrS/flor/cmlA	fimC	B2
CD 32	Female	7.5	AML/DOX/AMC	blaTEM/tetA	fimC	A
CD 33	Male	11	DOX/CHL/AMP/TET/SXT/AMC	blaTEM	fimC/iroN	B2
CD 34	Male	6	AML/AMP/AMC	blaTEM	fimC	A
CD 35	Female	24	AML/CHL/FFC/AMP/TET	blaCTX-M/blaTEM/tetA/tetC/sul3/sul1/qnrS/flor/cmlA	fimC/fyuA/irp2/eaeA/iroN/sitA/ompT	B2
CD 36	Female	3.5	DOX/CHL/AMP/TET/SXT/AMC	blaTEM/tetA/sul3/cmlA	fimc	A
CD 37	Female	3.5	AMP/AMC	blaTEM/tetA/sul3	fimC	A
CD 38	Female	13	AMC	blaTEM/tetA/sul3	fimC/papA/fyuA/irp2/iroN/sitA	B2
CD 39	Male	3.5	AMP/AMC	blaCTX-M/blaTEM	fimC/fyuA/irp2/iroN/sitA/ompT	B2
CD 40	Male	11	-	blaCTX-M/blaTEM	fimC	A
CD 41	Male	5	AMP/AMC	blaTEM	fimC	A
CD 42	Female	13	AMP/AMC	blaTEM/tetA/sul3	-	A
CD 43	Female	13	DOX/AMP/TET/AMC	blaTEM/tetA	fimC/ompT	D
CD 44	Male	15	AML/DOX/CHL/FFC/AMP/TET	blaCTX-M/blaTEM/blaSHV/tetA/tetC/sul3/sul1/qnrS/flor/oqxAB/cmlA	fimC/fyuA/irp2/eaeA/iroN/sitA/ompT	B2
CD 45	Female	5.5	AMP/AMC	blaCTX-M/blaTEM	fimC	D
CD 46	Female	12	AML/AMP/CRO/CEZ/CTX/AMC	blaTEM/tetA/sul3/cmlA	fimC	D
CD 47	Female	12	AMC	blaTEM/tetA	fimC/fyuA/irp2/iroN/sitA/ompT/cvaC	B2
CD 48	Female	2.5	AMP/AMC	blaTEM/tetA	fimC/iroN/sitA/ompT	D
CD 49	Female	35	AML/DOX/CHL/CIP/NOR/FFC/TET/OFX	blaCTX-M/blaTEM/tetA/tetC/sul3/sul1/sul2/qnrS/flor/oqxAB/cmlA	fimC/fyuA/irp2/iroN/sitA/ompT	B2
CD 50	Male	5	DOX/TET/AMC	blaTEM/tetA	fimC/sitA/ompT	B2
CD 51	Female	13	DOX/AMC	blaTEM/tetA	fimC/sitA	A
CD 52	Female	10	AML/DOX/TET	blaTEM/tetA	-	A
CD 53	Female	33	AMC	blaTEM/tetA/sul3	fimC	A
CD 54	Female	5.5	TET	blaTEM/tetA/sul3	fimC/sitA/ompT	B2
CD 55	Male	20	DOX/AMC	blaTEM	fimC/fyuA/irp2/iroN/sitA/ompT	B2
CD 56	Female	7.5	DOX/TET/AMC	blaTEM/tetA	fimC/fyuA/irp2/iroN/sitA/ompT	B2
CD 57	Female	20	DOX/TET/AMC	blaTEM	fimC	B2
CD 58	Male	4.5	AML/DOX/AMP/TET/AMC	blaTEM/tetA	fimC/fyuA/irp2/sitA/ompT	B2
CD 59	Female	4.5	DOX/CTX/TET/AMC	blaCTX-M/blaTEM/tetA/	sitA	B2
CD 60	Female	20	AML/DOX/FFC/AMP/TET	blaTEM/tetA/tetC/sul3/sul1/qnrS/flor/cmlA	fimC/fyuA/irp2/eaeA/iroN/sitA/ompT	B2
CD 61	Male	11	DOX/AMC	blaTEM	fimC	A
CD 62	Male	8.5	AML/DOX/AMP/TET/AMC	blaTEM/blaSHV/tetA	fimC	B1
CD 63	Male	2.5	AML/DOX/AMP/AMC	blaTEM/blaSHV/tetA/oqxAB	fimC	A
CD 64	Female	2.5	AML/DOX/TET	blaTEM/tetA/oqxAB	fimC	A
CD 65	Male	13	AML/AMP/AMC	blaTEM/tetA/oqxAB	fimC	B1
CD 66	Male	3.5	AML/DOX/TET/AMC	blaTEM/tetA/oqxAB	-	A
CD 67	Male	3.5	AML/DOX/TET/AMC	blaTEM/blaSHV/tetA/oqxAB	fimC	B2
CD 68	Male	3.5	AML/TET/AMC	blaTEM/blaSHV/tetA/oqxAB	ompT	B2
CD 69	Male	3.5	AML/NA/DOX/CHL/FFC/STR/AMP/TET/AMC	blaTEM/tetA/sul2/flor/oqxAB	fimC	B2
CD 70	Female	16	AML/DOX/CHL/FFC/AMP/TET/SXT/AMC	blaCTX-M/blaTEM/tetA/tetC/sul3/sul1/qnrS/flor/cmlA	fimC/fyuA/irp2/eaeA/iroN/sitA/ompT	B2
CD 71	Male	11	AMC	blaCTX-M/blaTEM/tetA/tetC/sul3/sul2/qnrS/flor/cmlA	fimC/fyuA/irp2/iroN/sitA/ompT	B2
CD 72	Male	2.5	DOX/CHL/FFC/AMP/TET	blaCTX-M/blaTEM/tetA/tetC/sul3/sul1/sul2/qnrS/flor/cmlA	fimC/fyuA/irp2/iroN/sitA/ompT	B2
CD 73	Female	8.5	AMP/AMC	blaCTX-M/blaTEM/tetA/tetC/sul3/sul2/qnrS/flor/cmlA	fimC/fyuA/irp2/eaeA/iroN/sitA	B2
CD 74	Male	2.5	AML/TET/AMC	blaCTX-M/blaTEM/tetA/tetC/sul3/sul3/qnrS/flor/cmlA	fimC/fyuA/irp2/eaeA/iroN/sitA/ompT	B2
CD 75	Male	14	AMP/AMC	blaCTX-M/blaTEM/tetA/tetC/sul3/sul4/qnrS/flor/cmlA	fimC/fyuA/irp2/eaeA/iroN/sitA/ompT	B2
CD 76	Female	2.5	AMP	blaCTX-M/blaTEM/tetA/tetC/sul3/sul5/qnrS/flor/cmlA	fimC/fyuA/irp2/iroN/sitA/ompT	B2
CD 77	Male	2.5	AML/KAN/DOX/CHL/FFC/AMP/TET/SXT/AMC	blaCTX-M/blaTEM/tetA/tetC/sul3/sul6/qnrS/flor/cmlA	fimC/fyuA/irp2/iroN/sitA/ompT/cvaC	B2
CD 78	Male	2.5	AMP/CRO/AZM/TET/SXT/OFX	blaCTX-M/blaTEM/blaSHV/tetA/tetC/sul3/sul1/sul2/qnrS/flor/cmlA	fimC/fyuA/irp2/eaeA/iroN/sitA/ompT	B2
CD 79	Male	31	AML/GM/AMK/KAN/DOX/CHL/FFC/AMP/CEZ/CTX/TET/AMC	blaCTX-M/blaTEM/blaSHV/tetA/tetC/sul3/sul1/qnrS/flor/cmlA/aacC2	fimC/fyuA/irp2/iroN/sitA/ompT	B2
CD 80	Female	9	AML/STR/AMP/CEZ/CTX/CRO/AZM/TET/SXT/AMC	blaCTX-M/blaTEM/blaSHV/tetA/tetC/sul3/sul1/sul2/qnrS/flor/cmlA	fimC/fyuA/irp2/eaeA/iroN/sitA/ompT	B2
CD 81	Female	9	DOX/AMP/TET	blaCTX-M/blaTEM/tetA/tetC/sul3/sul1/qnrS/flor/cmlA	fimC/fyuA/irp2/eaeA/iroN/sitA/ompT	B2
CD 82	Female	2.5	AML/DOX/FFC/AMP/TET	blaCTX-M/blaTEM/tetA/tetC/sul3/sul1/sul2/qnrS/flor/cmlA	fimC/fyuA/irp2/eaeA/iroN/sitA/ompT	B2
CD 83	Female	2.5	AML/DOX/CHL/FFC/AMP/TET	blaCTX-M/blaTEM/blaSHV/tetA/tetC/sul3/sul1/sul2/qnrS/flor/cmlA	fimC/fyuA/irp2/eaeA/iroN/sitA/ompT	B2
CD 84	Female	2.5	AML/DOX/CHL/FFC/AMP/TET	blaCTX-M/blaTEM/tetA/tetC/sul3/sul1/sul2/qnrS/flor/cmlA	fimC/fyuA/irp2/iroN/sitA/ompT	B2
