# Supplementary material for: Antibiotic-Resistant Escherichia coli Strains Isolated from Captive Giant Pandas: A Reservoir of Antibiotic Resistance Genes and Virulence-Associated Genes
Source: Vet Sci. 2022 Dec 18;9(12):705. doi: 10.3390/vetsci9120705 (PMC9786197; doi:10.3390/vetsci9120705)
Supplement: Supplementary file 1 [file vetsci-09-00705-s001.zip › Table S4.xlsx]

## Sheet: Sheet1
Table S4 Odds ratios (OR) of antibiotic resistance genes (ARGs) associated with antimicrobial resistance (AMR) in Escherichia coli isolates from captive giant pandas (n = 84).
	OR (95% confidence interval)
	blaCTX-M	blaSHV	tetA	tetC	tetG	sul3	sul1	sul2	qnrS	flor	oqxAB	cmlA	aacC2
AML	-	12.00(1.43–100.94)	-	2.99(1.13–7.91)	-	-	2.82(1.14–6.97)	-	-	-	16.07(1.95-132.44)	-	-
GM	-	-	-	4.34(1.11–17.06)	NA	-	-	-	4.86(1.16–20.46)	5.25(1.04–26.43)	-	4.97(0.99–25.01)	-
NEO	-	-	-	-	NA	-	-	-	-	7.59(0.87–66.08)	-	7.20(0.83–62.68)	-
AMK	-	-	-	NA	-	-	NA	-	12.48(1.43–109.31)	NA	-	7.20(0.83–62.68)	-
KAN	-	-	-	4.34(1.11–17.06)	NA	-	4.31(1.03–18.08)	-	4.86(1.16–20.46)	5.25(1.04–26.43)	-	4.97(0.99–25.01)	-
NA	-	-	-	-	NA	-	4.41(1.23–15.79)	-	3.34(0.98–11.34)	-	-	-	-
DOX	-	-	-	-	-	-	-	-	-	-	-	-	-
CHL	2.93(1.02–8.45)	-	-	6.86(2.25–20.86)	NA	-	4.88(1.62–14.67)	7.38(1.58–34.58)	5.66(1.87–17.16)	6.00(1.79–20.14)	-	3.94(1.27–12.25)	-
CIP	-	-	-	5.90(1.34–25.91)	NA	-	6.60(1.23–34.07)	-	18.09(2.14–153.12)	10.75(1.28–90.34)	-	10.18(1.21–85.53)	-
NOR	-	-	-	4.34(1.11–17.06)	NA	-	4.31(1.03–18.08)	-	8.87(1.75–45.08)	5.25(1.04–26.43)	-	4.97(0.99–25.01)	-
FFC	3.50(1.16–10.52)	-	NA	11.70(3.50–39.09)	NA	6.67(1.42–31.34)	5.98(1.88–19.03)	16.00(2.88–88.90)	15.63(4.01–60.97)	NA	-	13.12(2.78–61.93)	-
STR	-	-	-	-	NA	-	-	-	7.94(1.98–31.78)	18.43(2.27–149.71)	-	4.30(1.09–16.97)	-
AMP	-	-	-	7.35(1.58–34.16)	NA	6.23(2.24–17.36)	3.61(1.20–10.91)	NA	11.12(2.40–51.46)	12.33(3.31–46.01)	-	22.43(4.80–104.83)	-
CEZ	-	-	NA	5.35(1.40–20.40)	NA	NA	9.19(1.84–45.88)	-	24.86(2.98–205.71)	6.10(1.23–30.23)	-	NA	-
CTX	-	-	NA	-	NA	8.32(1.02–67.89)	3.76(1.03–13.72)	-	6.82(1.68–27.64)	3.97(0.99–15.89)	-	15.40(1.89–125.77)	-
CRO	-	-	NA	4.34(1.11–17.06)	NA	NA	7.84(1.55–39.72)	5.91(1.16–30.15)	8.87(1.75–45.08)	5.25(1.04–26.43)	-	NA	-
AZM	-	4.86(0.99–23.80)	-	7.26(1.70–31.04)	NA	-	7.84(1.55–39.72)	5.91(1.16–30.15)	21.27(2.54–178.16)	5.25(1.04–26.43)	-	11.81(1.42–98.07)	-
TET	-	10.18(1.21–85.53)	-	3.01(1.15–8.32)	NA	-	-	NA	2.77(1.11–6.94)	-	-	2.64(1.09–6.36)	-
STX	-	-	-	5.01(1.69–14.84)	NA	4.30(1.14–16.19)	-	-	11.48(3.33–39.64)	9.11(2.41–34.52)	-	14.52(3.08–68.37)	-
OFX	-	-	-	-	NA	-	-	-	7.44(1.44–38.52)	10.75(1.28–90.34)	-	10.18(1.21–85.53)	-
SAM	-	-	NA	11.05(1.17–104.55)	NA	NA	-	-	NA	NA	-	NA	-
AMC	0.23(0.06–0.95)	-	-	-	NA	-	-	0.10(0.02–0.50)	-	-	-	-	-
Note: Only ARGs vs AMR with a significant association (p < 0.05) are shown. OR, odds ratio for significant associations between ARGs and AMR (95% confidence interval in parentheses); NA, no results available or they could not be calculated; - indicates no significant associations.
