# Supplementary material for: Antibiotic-Resistant Escherichia coli Strains Isolated from Captive Giant Pandas: A Reservoir of Antibiotic Resistance Genes and Virulence-Associated Genes
Source: Vet Sci. 2022 Dec 18;9(12):705. doi: 10.3390/vetsci9120705 (PMC9786197; doi:10.3390/vetsci9120705)
Supplement: Supplementary file 1 [file vetsci-09-00705-s001.zip › Table S5.xlsx]

## Sheet: Sheet1
Table S5 Odds ratios (OR) of antibiotic resistance genes (ARGs) associated with mobile genetic elements (MGEs) in Escherichia coli isolates from captive giant pandas (n = 84).
	OR (95% confidence interval)
	intI1	intI2	tnpA/Tn21	merA	IS26	IS1133	ISECP1	IS903	trbC	ISaba1
blaCTX-M	9.80(3.32–28.92)	NA	5.42(2.04–14.41)	-	NA	23.57(6.13–90.67)	23.50(2.88–191.60)	29.91(3.70–242.05)	10.50(3.78–29.17)	NA
blaTEM	NA	NA	NA	NA	NA	NA	NA	NA	NA	NA
blaSHV	-	-	-	-	18.25(2.54–131.30)	-	-	-	-	-
tetA	NA	NA	NA	-	NA	NA	NA	NA	NA	NA
tetC	29.71(8.44–104.57)	NA	4.82(1.77–13.11)	23.20(2.94–182.84)	NA	43.20(11.29–165.24)	-	NA	28.41(6.03–133.98)	16.03(3.14–81.78)
tetG	NA	NA	-	NA	NA	NA	NA	NA	NA	NA
sul3	NA	NA	3.44(1.21–9.75)	3.40(1.33–8.67)	NA	NA	-	NA	8.19(2.85–23.52)	NA
sul1	18.40(5.69–59.46)	NA	9.41(3.34–26.50)	3.05(1.12–8.30)	NA	56.35(11.41–278.26)	NA	NA	26.36(7.63–91.12)	21.74(2.63–180.05)
sul2	7.86(1.47–42.05)	-	-	-	75.00(6.73–835.97)	22.56(2.60–195.78)	-	59.50(6.46–547.65)	9.12(1.07–77.82)	9.86(2.01–48.29)
qnrS	23.47(7.04–78.23)	NA	5.29(2.00–14.01)	3.45(1.22–9.78)	NA	25.73(7.25–91.35)	-	NA	14.49(4.66–45.08)	24.76(2.98–205.71)
flor	79.86(9.91–643.30)	NA	6.46(2.33–17.92)	-	NA	NA	7.97(1.64–38.64)	NA	18.00(6.06–53.51)	14.33(1.74–117.97)
oqxAB	-	16.00(1.32–194.62)	-	-	NA	-	-	-	-	NA
cmlA	72.80(9.07–584.18)	NA	5.96(2.16–16.45)	2.70(1.06–6.84)	NA	NA	4.30(1.09–16.97)	NA	21.21(6.93–64.95)	NA
aacC2	-	NA	-	-	NA	NA	-	NA	-	NA
Note: Only ARGs vs MGEs with a significant association (p < 0.05) are shown. OR, odds ratio for significant associations between ARGs and MGEs (95% confidence interval in parentheses); NA, no results available or they could not be calculated; - indicates no significant associations.
